# Supplementary material for: A High-Resolution Crystallographic Study of Cytochrome c6: Structural Basis for Electron Transfer in Cyanobacterial Photosynthesis
Source: Int J Mol Sci. 2025 Jan 19;26(2):824. doi: 10.3390/ijms26020824 (PMC11765882; doi:10.3390/ijms26020824)
Supplement: Supplementary file 1 [file ijms-26-00824-s001.zip]

Archive with 1 entries (1 files):
- ijms-3373209-supplementary.pdf
